# Supplementary material for: Risk factors for progression of Urolith Associated with Obstructive Urosepsis to severe sepsis or septic shock
Source: BMC Urol. 2022 Mar 28;22:46. doi: 10.1186/s12894-022-00988-8 (PMC8962082; doi:10.1186/s12894-022-00988-8)
Supplement: Supplementary file 2 — Additional file 2. Table legend. [file 12894_2022_988_MOESM2_ESM.xlsx]

## Sheet: Sheet1
"INCLUDE SUPPLEMENTARY TABLE LEGEND HERE"
Table 1. Clinical characteristics of 160 patients with urolith associated with obstructive urosepsis
Variable	Sepsis group	Severe sepsis group	Septic shock group	Pvalue
Gender（n，%）				0.206
Male	22（22.2）	34（69.4）	4（33.3）
Female	77（77.8）	15（30.6）	8（66.7）
Age（years）	55.38±15.45	65.04±12.88	71.83±11.27	0
BMI（kg/m2）	24.01±3.55	24.69±4.69	23.45±3.14	0.599
History of diabetes（n，%）				0.003
Yes	15（15.2）	12（24.5）	7（58.3）
No	84（84.8）	37（75.5）	5（41.7）
History of CKI（n，%）				0.001
Yes	17（17.2）	18（36.7）	6（50.0）
No	82（82.8）	31（63.3）	6（50.0）
History of anemia（n，%）				0.148
Yes	15（15.2）	12（24.5）	3（25.0）
No	84（84.8）	37（75.5）	9（75.0）
History of hypertension（n，%）				0.282
Yes
No	39（39.4）	25（51.0）	5（41.7）
	60（60.6）	24（49.0）	7（58.3）
History of heart disease（n，%）				0.129
Yes
No	2（2.0）	7（14.3）	2（16.7）
	97（98.0）	42（85.7）	10（83.3）
History of cancer（n，%）				0.657
Yes	4（4.0）	3（6.1）	0（0.0）
No	95（96.0）	46（93.9）	12（100.0）
History of urolithiasis surgery（n，%）				0.86
Yes
No	28（28.3）	17（34.7）	1（8.3）
	71（71.7）	32（65.3）	11（91.7）
Time interval from ED to admission（h）	8.78±11.92	10.29±11.26	13.92±12.63	0.038
Highest temperature level（℃）	39.05±0.57	39.18±0.74	39.29±0.62	0.13
Surface area of stones（cm2）	0.79±1.47	0.51±0.41	0.45±0.45	0.102
Laterality of stones（n，%）				0.213
Left	37（37.4）	28（57.1）	3（25.0）
Right	62（62.6）	21（42.9）	9（75.0）
Location of stones（n，%）				0.537
Upper	54（54.5）	30（61.2）	4（33.3）
Middle	14（14.1）	3(6.1)	2（16.7）
Lower	31（31.3）	16(32.7）	6（50.0）
Degree of hydronephrosis（n，%）				0.823
Mild
Moderate	63（63.6）	27（55.1）	9（75.0）
Severe	24（24.2）	15（30.6）	3（25.0）
	12（12.1）	7（14.3）	0（0）
WBC count（/L）	18.09±5.93	17.97±8.58	19.11±8.45	0.857
NLR（%）	18.39±12.63	25.74±22.20	31.52±30.32	0.005
Platelet count（109/L）	228.18±73.98	150.73±89.07	113.50±99.97	0
HBG（g/L）	121.33±16.92	114.04±18.96	104.42±16.27	0.101
ALB（g/L）	138.94±4.94	34.18±5.26	32.60±5.99	0
SCr（μmol/L）	103.15±29.80	248.08±130.71	498.08±660.27	0
TBil（μmol/L）	13.58±6.59	18.38±18.10	29.61±39.69	0.004
PT（s）	12.77±1.19	13.47±1.48	15.32±3.33	0
APTT（s）	28.83±4.51	30.42±5.32	39.96±14.75	0
INR（R）	1.09±0.11	1.17±1.38	1.33±0.29	0
CRP（mg/L）	120.64±76.38	156.25±115.68	216.89±108.08	0.148
PCT（ng/mL）	13.51±22.50	40.40±38.57	62.94±45.28	0
Positive rate of pathogens in urine culture（n，%）	38（40.9）	19（38.8）	6（50.0）	0.373
Positive rate of urinary nitrite（n，%）	18（29.5）	16（32.7）	16（32.7）	0.665
Urinary leukocyte count（/ul）	2499.50±8818.60	1600.55±6501.60	3789.90±7121.70	0.828
Positive rate of pathogens in blood culture（n，%）	11（22.4）	9（36.0）	7（63.6）	0.001
Table 2. Multivariate logistic regression analysis results
Variable	Β	OR	95% CI	P Value
Age	0.045	1.046	1.006～1.089	0.024
History of diabetes	-0.157	0.855	0.241～3.031	0.808
History of CKI	-1.427	0.24	0.081～0.711	0.01
Time interval from ED to admission	0.024	1.024	0.970～1.082	0.386
NLR	-0.013	0.987	0.959～1.017	0.395
Platelet count	-0.004	0.996	0.989～1.003	0.254
HBG	-0.01	0.99	0.961～1.020	0.516
ALB	0	1	0.891～1.122	0.996
SCr	0.014	1.014	1.001～1.020	0
Tbil	0.029	1.029	0.989～1.070	0.151
PT	-0.253	0.776	0.238～2.532	0.675
APTT	0.027	1.027	0.913～1.156	0.653
IN	6.682	797.913	0.002～280196023.5	0.305
PCT	0.008	1.008	0.990～1.025	0.387
Table 3.Constituent ratios of the pathogens (%)
Pathogens in urine culture	Strains	Constituent ratios（%）	Pathogens in blood culture	Strains	Constituent ratios（%）
Gram-negative bacteria	53	84.13	Gram-negative bacteria	26	96.29
Escherichia coli	41	65.08	Escherichia coli	22	81.48
Klebsiella pneumoniae	2	3.17	Klebsiella pneumoniae	3	11.1
Proteus mirabilis	2	3.17	Proteus mirabilis	1	3.71
Pseudomonas aeruginosa	2	3.17	Pseudomonas aeruginosa
Citrobacter koseri	2	3.17
Morganella morganii	1	1.58
Haemophilus influenzae	1	1.58
Gram-positive bacteria	7	11.12	Gram-positive bacteria	0	0
Staphylococcus aureus	3	4.77
Enterococcus faecalis	3	4.77
Streptococcus agalactiae	1	1.57
Fungi	3	4.75	Fungi	1	3.71
Candida albicans	2	3.17	Candida tropicalis	1	3.71
Candida tropicalis	1	1.58
Figure 1. Age, Scr, and history of CKI in predicting the progression of urolith associated with obstructive urosepsis to severe sepsis or septic shock by ROC curve
