# Supplementary material for: Risk factors for progression of Urolith Associated with Obstructive Urosepsis to severe sepsis or septic shock
Source: BMC Urol. 2022 Mar 28;22:46. doi: 10.1186/s12894-022-00988-8 (PMC8962082; doi:10.1186/s12894-022-00988-8)
Supplement: Supplementary file 3 — Additional file 3. Original data. [file 12894_2022_988_MOESM3_ESM.xlsx]

## Sheet: Sheet1
Grooup	Age(year)	Time interval from ED to admission(hour)	History of diabetes	History of CKI	NLR（%）	lymphocyte(%)	NLR	Platelet count（10^9/L）	HBG（g/L）	TBil（μmol/L）	PT	APTT	IN	SCr（μmol/L）	ALB（g/L）	PCT（ng/mL）	hypertension
1	89	10	0	0	88	4.3	20.4651	197	111	7.6	13.7	27.5	1.16	103	28.8	2.14	0
1	56	4	0	0	84.6	10	8.46	151	132	17.1	13	27.7	1.17	176	42.1	3.43	1
1	85	7	0	0	85	4.9	17.3469	129	120	6.9	11.6	28.4	1.04	175	37.5	5.87	0
1	65	3	0	1	76.1	14	5.43571	304	158	18.1	11.4	25.9	0.96	172	46.2	0.12	1
1	67	4	0	0	92.2	2.5	36.88	274	115	12.1	12.9	29.7	1.1	168	33.3	21.73	1
1	65	10	0	0	89	3.6	24.7222	204	121	11.8	12.9	29.1	1.09	165	36.9	2.76	1
1	65	24	0	0	89.8	3.6	24.9444	136	134	9.7	11.5	26.5	0.97	164	37.7	8.47	1
1	79	3	1	1	83.24	9.74	8.5462	356	120	20.2	13.1	26.2	1.1	162.5	32.9	0.397	0
1	57		1	0	90.6	3	30.2	169	113	11.2	12.8	28.2	1.09	154	36.7	8.6	1
1	51	4	1	0	93.8	3.3	28.4242	158	106	5.3	12.6	29	1.13	148	34.1	63.93	0
1	20	2	0	1	91.44	6.54	13.9817	230	127	10.3	14.8	37.8	1.25	140	46.6		0
1	50	12	0	0	77	14.4	5.34722	302	122	12	11.6	26.4	0.97	138	43	0.71	1
1	69	24	1	0	89.4	4.8	18.625	158	127	16.8	14	35.2	1.26	135	41.2	100	1
1	69	4	0	0	88.3	5.5	16.0545	176	127	14.2	14.7	34.1	1.26	133	27.3	68.55	0
1	42	13	1	1	74.1	16.5	4.49091	233	150	15.7	11.2	26.1	0.94	132	46.6	0.12	0
1	88	2	0	0	81.3	10.4	7.81731	212	96	4.8	11.8	25.6	1.06	130	38.5	56.37	1
1	39	5	0	0	78.7	10	7.87	242	138	11.8	12.5	25.9	1.05	130	43.8		0
1	56	3	0	0	86.2	7.9	10.9114	193	119	17.1	10.8	26.5	0.96	130	37.3	2.47	0
1	47	1	0	1	80.6	5.2	15.5	334	111	14	13.4	26.8	1.13	129	41	26.31	0
1	46	2	0	0	81.6	9.7	8.41237	136	158	18.2	11.6	29.4	0.98	128	46.5		1
1	89	1	0	0	87.9	3.2	27.4688	126	123	18.3	14.6	30.6	1.24	125	35	52.94	0
1	75	13	1	0	87.5	3.5	25	178	123	14.3	12.9	27.7	1.16	125	35.8	58.22	0
1	22	1	0	0	91	4.8	18.9583	276	163	21.8	11.2	26.9	0.94	124	47.2	0.096	1
1	43	12	0	0	92.8	3	30.9333	232	74	10.6	14.9	28.4	1.35	123	32.4	52.98	0
1	37	7	1	0	75.4	10	7.54	201	106	6.6	14.6	27.8	1.32	123	38.9	0.49	0
1	55	9	0	0	90.6	5	18.12	405	88	6.3	15	47.6	1.27	123	30.6	20.92	1
1	53	7	0	0	59.6	38.7	1.54005	188	140	12.2	12	28.8	1.02	123	39	2.22	0
1	28	1	0	0	88	12	7.33333	141	125	10.4	14.4	37.1	1.3	122	36.9	8.39	1
1	79	10	1	0	93	3.4	27.3529	221	112	4.8	13.2	32.7	1.19	122	33.1	28	0
1	57	7	0	0	81.4	7.5	10.8533	239	141	35.9	11.4	25	0.96	122	35.5	6.21	0
1	46	3	0	1	91.1	3.5	26.0286	314	104	5.8	12.5	25.9	1.05	121	41.4	2.57	1
1	63	24	0	0	93.9	10	9.39	106	120	33.8	12.7	26.6	1.14	120	35.3	25.3	0
1	48	2	0	1	79.9	5.2	15.3654	138	116	24.8	13.1	29.1	1.1	120	30.3	0.766	0
1	50	2	0	0	78.3	14.2	5.51408	331	143	8.6	11.4	28.1	0.96	120	42.4	0.03	1
1	65	9	0	0	89.2	7	12.7429	193	129	10.8	12	23.5	1.03	118	36.6		1
1	59	4	0	0	86.91	4.72	18.4131	217	127	17.5	13.3	26.9	1.14	117	39.6		0
1	72	12	0	0	90.9	3.2	28.4062	201	135	12.4	11.1	26.6	0.91	116	40	0.06	1
1	59	22	0	0	69.8	17	4.10588	242	155	24	11.9	24.2	1.06	114	39.8	1.97	0
1	66	7	0	0	92.6	2.2	42.0909	302	125	4.8	12.3	24.2	1.03	114	38.5	43.88	1
1	63	3	1	0	87	6.6	13.1818	223	125	10.6	14	26.3	1.13	113	41	39.43	0
1	45	6	0	0	91.1	3.1	29.3871	239	130	15.3	12.8	30.1	1.15	110	39.7	0.994	1
1	50	11	0	0	68.6	17.3	3.96532	459	134	8.5	14	35.4	1.18	107	40.8		0
1	63	4	0	0	85.9	7.7	11.1558	134	107	10.5	12.6	25.9	1.07	106	29.4	8.02	1
1	79	2	1	0	79.74	8.9	8.95955	353	112	5.5	11.5	26	1.02	105	32.5	0.093	1
1	52	24	0	0	91.01	3.52	25.8551	172	122	26.9	14.6	43.2	1.23	102	36.7	4.52	0
1	31	5	0	1	92.8	3.6	25.7778	224	133	12.1	12.5	23.8	1.05	102	45	1.32	0
1	78	15	0	1	86.8	7.5	11.5733	261	125	11.1	12.4	29.4	1.04	102	38	0.46	1
1	63	22	0	0	87.4	3.5	24.9714	241	129	18.4	13.9	34.9	1.18	100	42	1.79	0
1	74	2	0	1	85.64	8.34	10.2686	198	130	22	13	32.8	1.1	99	40.9		1
1	65	24	0	0	83.9	9	9.32222	149	129	20.3	13.3	28	1.12	98	37.5	2.53	0
1	62	48	0	1	92.1	3.4	27.0882	166	107	10.5	13.7	38.2	1.03	98	36.8	15.94	1
1	43	1	0	0	91.81	3.82	24.034	143	116	5	14.5	37.8	1.29	97	31.8		0
1	56		0	0	79.2	10.7	7.40187	263	131	20.9	13.2	29.3	1.11	97	42.2	0.444	0
1	68	4	0	1	88.6	3.2	27.6875	332	126	17.2	12.2	26.7	1.09	97	39.1	0.21	1
1	89	3	0	0	88	4.3	20.4651	197	111	22.1	13.7	27.5	1.16	96	28.8	2.14	0
1	58	24	0	0	74.3	14.5	5.12414	347	107	5.5	12.7	33.8	1.08	95	35.8	0.478	1
1	52	3	0	1	80.6	10.3	7.82524	218	127	14.1	11.9	23	1.07	92	39.6	0.389	1
1	59	4	0	0	82.5	15.1	5.46358	265	120	7.1	11.4	28.1	0.96	92	43.7	1.56	0
1	62	3	1	1	90.4	3.8	23.7895	147	135	5	11.3	18.6	0.95	92	39	4.57	1
1	68	4	0	1	91.3	3.3	27.6667	211	117	14.2	9.7	25.9	0.82	91	39	68.5	0
1	60	3	0	1	82.6	12.7	6.50394	282	112	11.1	11.8	28.3	1	90	39.5	1.07	0
1	64	4	0	0	91.3	5.8	15.7414	157	112	26.3	11.4	25.5	0.97	90	43.2	29.73	1
1	53	6	0	0	95.4	2.4	39.75	207	108	5	13.3	26.9	1.12	89	38	1.93	0
1	69		0	1	93.8	2.6	36.0769	334	123	21.5	12.6	26.5	1.07	89	34.9		1
1	36	5	0	0	90.2	5.6	16.1071	200	157	10.5	10.2	27.6	0.86	88	47	0.117	0
1	45	4	0	0	76.1	13.6	5.59559	280	155	19.5	13.5	31.1	1.14	87.5	48.8	0.095	1
1	62	5	0	0	91.7	3	30.5667	305	99	6.1	14.1	24.2	1.27	87	37.3	12.1	0
1	54	7	0	0	94.64	2.32	40.7931	225	131	16.6	12.5	29.7	1.05	86	32.1	35.72	1
1	32	3	0	0	86.8	5.9	14.7119	228	154	9.6	10.8	26.7	0.96	86	47.2	0.065	1
1	44		1	0	78.1	9.7	8.05155	200	152	16.9	12	28.1	1.01	85	44.2	0.6	0
1	31	15	0	0	91.8	3	30.6	143	108	7.4	14.4	31.8	1.23	83	40.1	35.92	0
1	66	3	0	0	92.6	3.2	28.9375	173	107	11.8	12.5	25.8	1.06	83	38.4	5.06	0
1	34		0	0	80	12.6	6.34921	429	98	13	13.7	26.9	1.24	81	41.9	0.17	1
1	79	5	0	0	81.1	12.4	6.54032	133	91	16.2	12.9	29	1.16	81	36.7	0.4	1
1	30	24	0	0	89.41	5.22	17.1284	226	125	22	15.3	36	1.3	79	41	0.638	0
1	52	6	0	0	84.2	8.9	9.46067	246	125	11.9	12.3	30	1.03	79	39.7	0.15	0
1	61	8	0	0	89.1	6.4	13.9219	160	100	13.8	11.2	26.8	0.95	79	45.5	3.56	1
1	33	3	0	0	83.2	5.12	16.25	189	132	6	13	27.8	1.16	78	51.6		0
1	49	8	0	0	89.9	5.2	17.2885	314	95	26.4	12	25	1.08	78	44.2	0.29	0
1	48	1	0	0	93.71	2.72	34.4522	164	127	12.2	13.1	27	1.1	77	32.8		1
1	59	3	0	0	90	6.7	13.4328	140	92	11.3	14.9	40.6	1.35	76	25.5	100	0
1	52	2	0	0	96.2	2.7	35.6296	241	125	13.6				76	41.5		0
1	56	9	0	0	82.2	10.3	7.98058	405	88	6.3	11.6	30.9	0.97	75	43.3	1.41	1
1	56	7	0	0	93.7	5.1	18.3725	211	138	9.1	11.6	24.7	0.97	75	42.9	14.81	0
1	65	2	1	0	81.5	9.4	8.67021	142	104	13.9	13.3	25	1.2	72	36.1	16.76	0
1	66	8	0	0	95.2	3.3	28.8485	181	123	11.6	13.1	22.6	1.11	71	42		0
1	47	4	0	0	85.6	8.6	9.95349	356	112	7.6	14.1	31.8	1.19	70	39.2		0
1	56	7	0	0	69.3	24.3	2.85185	263	116	4.5	11.5	22.3	0.97	69	44.9	0.038	0
1	51	4	0	0	88.9	7.5	11.8533	277	114	12.5	12.2	26.4	1.03	67	40.7	0.34	0
1	56	3	0	0	85.9	6.9	12.4493	271	110	7.8	11.8	27.4	1.06	65	37.6	0.28	0
1	32		0	0	82.4	5.4	15.2593	208	115	18.9	12.9	28.9	1.16	64	37	0.49	0
1	21	13	0	0	92.2	5.3	17.3962	209	137	11.9	12.9	28.6	1.09	64	42.2	1.43	0
1	29	14	0	0	96.3	1.1	87.5455	152	120	30	12.4	27.1	1.18	62.6	40.5	11.4	0
1	47	13	0	0	89.9	4.2	21.4048	170	124	12.1	12.4	28.2	1.11	62	39.5	0.61	0
1	50	8	0	0	88.6	5.3	16.717	255	109	10.7	14.1	35	1.18	61	40.7	13.52	0
1	48	2	1	0	78.3	12.2	6.41803	309	108	17.5	14.1	31.4	1.19	56	37.5	0.162	0
1	54		1	0	93.6	3.2	29.25	226	111	8	13	28.5	1.1	53	36	26.64	1
1	38	4	0	0	89.7	3	29.9	192	126	19	15.5	34.3	1.41	52	34.5	2.79	0
1	47	6	0	0	93.9	1.9	49.4211	300	102	13.6	12.9	26.6	1.09	51	44.5	0.15	0
2	72	2	1	0	94.7	0.7	135.286	41	90	6.3	15	34.6	1.36	636	28.9	100	1
2	52	6	0	1	90.8	3.22	28.1988	111	129	27.6	12.7	31.9	1.07	624	30.7	25.5	0
2	69	6	0	0	82.8	5.2	15.9231	102	135	16	12.1	28.9	1.08	505	38.9	22.01	0
2	70	15	1	0	87.2	4.9	17.7959	263	119	5.7	11.8	23.7	1	480	29.2	0.37	1
2	84	4	1	1	94.7	3	31.5667	119	88	9.7	12.9	27.1	1.1	413	40.6	100	1
2	31	5	0	0	84	10.5	8	236	129	6.1	13.2	27.1	1.11	404	40.9		0
2	61	5	0	0	83.6	6.4	13.0625	155	115	8.8	14.2	32.1	1.21	399	24.6	10.58	1
2	47	2	0	0	91.3	5	18.26	228	69	20.1	15.2	27.5	1.29	392	36.7	89.67	1
2	84	5	0	1	91	4	22.75	151	85	3.9	13.3	29.3	1.2	385	26.7	31.55	1
2	70	12	1	1	90.3	2.5	36.12	410	67	4.4	12.2	25.6	1.04	379	30	15.81	1
2	55	1	0	0	80.3	7.4	10.8514	282	108	4	12.1	31.1	1.02	341	37.9	0.68	1
2	67	1	1	0	85	8.2	10.3659	163	122	9.2	12.9	27.9	1.16	315	36.5	100	0
2	64	2	0	0	92.4	2.6	35.5385	145	108	9.2	15	26.9	1.27	301	29.4	100	1
2	62	1	0	1	88.4	4	22.1	131	117	16.5	13.8	28.1	1.25	294	43.5	25.73	1
2	58	3	0	0	95.34	1.22	78.1475	159	144	9.2	12	29.2	1.06	276	36.7	45.08	0
2	46	9	0	0	91.4	4.4	20.7727	365	115	13.4	14	29.5	1.18	266	31.9	6.14	0
2	57	4	0	0	94.3	2.6	36.2692	70	106	19.3	15.1	42.6	1.37	242	31.8	3.97	0
2	55	5	0	1	91.8	3.8	24.1579	84	127	15.9	15.1	35.1	1.29	242	35.8	67.53	1
2	81	4	1	1	94.8	2.4	39.5	223	109	4.4	13.1	30	1.1	241	33.3	100	1
2	51	1	0	1	84.9	6.1	13.918	236	117	19.9	12.4	26	1.11	221	38.3	1.09	0
2	71	2	0	1	90	3.3	27.2727	147	126	38.5	13	29.7	1.17	218	40.5	48.11	1
2	53	3	0	0	79.5	10.3	7.71845	361	117	18.7	12.2	30.6	1.03	216	36.3	0.237	0
2	58	16	0	1	88.5	10.8	8.19444	159	117	10.6	12.6	26.8	1.07	213	40	19.22	0
2	75	27	0	0	89.9	8.1	11.0988	172	117	12	11	22.7	0.92	213	33.7	100	1
2	29	8	0	0	83.9	7.2	11.6528	235	141	39.2	12.8	28.3	1.09	210	45	0.135	0
2	79	5	1	1	88.1	4.7	18.7447	177	107	5.6	11.1	20.5	0.99	210	37.3	23.2	1
2	69	6	0	0	89.2	5.2	17.1538	164	112	15	12.2	24.5	1.09	206	31.3	14.38	0
2	71	8	1	0	82.1	15.6	5.26282	54	150	17	16.8	34.3	1.53	203	39.6	100	1
2	69	10	0	0	93.7	4.6	20.3696	97	130	12	14	42.3	1.18	203	30	44.96	1
2	59	2	0	1	88.3	5.1	17.3137	283	152	14.3	11	23.6	0.98	197	42.7	0.07	0
2	51	10	1	0	87.1	8.3	10.494	136	100	14.3	14.5	29.1	1.31	196	31.3	98.2	1
2	68	11	0	0	84.1	4	21.025	135	102	54.5	17	33.8	1.45	195	37.3	70.95	1
2	75	10	0	0	94.61	2.9	32.6241	79	83	19.6				195	30.3	100	0
2	50	18	0	1	94.3	2.1	44.9048	106	126		11.9	29.3	1.01	191	34	9.41	1
2	73	40	0	0	79.6	2.1	37.9048	45	101	40	14.6	30.4	1.32	185	33.5	100	0
2	79	6	1	1	91	4	22.75	203	114	41.3	13.8	26.8	1.25	183	28.9		1
2	65	10	0	0	94.4	1.2	78.6667	81	117	10.8	17	43.1	1.51	163	36.9		0
2	79	24	0	1	90.3	8	11.2875	32	112	7.3	14.1	37	1.19	154	26.9	25.8	0
2	72	4	0	1	83.3	14.1	5.9078	96	134	27.2	11.8	21.5	0.99	134	37.7	40.88	1
2	61	10	0	0	80.5	7.5	10.7333	39	129	7.4	13	26	1.17	127	28.6	6.69	0
2	69	7	0	1	90.2	3.1	29.0968	80	120	22.8	12	31.4	1.08	99	30.8	5.81	0
2	72	48	0	0	91.94	4.04	22.7574	56	71	19.4	13.8	42.7	1.18	96	29	51.52	0
2	56	48	0	0	88.34	5.74	15.3902	76	119	41.2	14.4	31.6	1.24	118	35.6		0
2	59	6	1	0	93.71	4.12	22.7451	91	119	5.8	14.4	31.3	1.28	113	35.6	50.52	0
2	83	9	0	0	92.6	2.6	35.6154	74	117	110.6	12.6	35.2	1.06	99	33.1	5.28	1
2	88	4	0	0	92.8	4.8	19.3333	217	132	7.4	13.4	29.5	1.14	158	41.3	8.48	1
2	76	20	0	0	91	2.8	32.5	100	116	28.1	15.4	32.4	1.31	148	36.9	1.22	0
2	63	8	1	0	77.4	14.2	5.4507	56	108	5.9	14.1	36.4	1.19	81	21.1		0
2	79	31	0	1	92.9	2.4	38.7083	161	100	6.5	14.2	35.6	1.2	76	27.2	7.08	1
3	61	4	0	0	88.81	4.52	19.6482	235	112		15.2	42.8	1.29	140	35.2	0.302	0
3	92	3	0	0	86.1	4.1	21	116	98	5.9	14.1	29.3	1.19	316	32	59.44	1
3	84	3	1	0	93.3	5.4	17.2778	125	105	26.5	12.5	24.8	1.05	302	43.8	11.78	1
3	64	12	0	0	82.5	5.3	15.566	46	111	10.3	16.4	43.7	1.39	167	37.8	100	0
3	59	48	0	0	93.94	1.94	48.4227	16	102	64.3	15.7	42.6	1.33	1115	31.5	100	0
3	78	12	1	1	91.9	4.2	21.881	13	109	30.4	22.6	69.8	1.9	359	31.8	100	1
3	65	5	0	0	94.8	3	31.6	65	127	10.6	19.9	60.5	1.83	304	28.7	100	0
3	71	7	1	1	97.6	0.8	122	187	109	7.9	16.4	32.4	1.49	274	26.9	100	0
3	74	18	1	1	86.1	8.9	9.67416	60	106	5.2	15.7	52.4	1.34	263	29.5		1
3	68	24	1	1	87.9	5.7	15.4211	337	88	4.5	10.4	25.8	0.93	174	41.3	0.31	1
3	87	16	1	1	94.9	4.4	21.5682	145	64	23.3	13.1	28.1	1.18	139	29.7	100	0
3	59	15	1	1	95.9	2.8	34.25	17	122	136.9	12.7	27.4	1.08	2424	23	20.6	0
